# Supplementary material for: Association between fibrosis-related gene polymorphism and long-term allograft outcome in renal transplant recipients
Source: BMC Med Genomics. 2023 Oct 23;16:255. doi: 10.1186/s12920-023-01686-6 (PMC10591404; doi:10.1186/s12920-023-01686-6)
Supplement: Supplementary file 2 — Additional file 2: Table S1. The genes related to fibrosis. [file 12920_2023_1686_MOESM2_ESM.xlsx]

## Sheet: Sheet1
TGFB1/2/3
TGFBR1/2/3
SMAD2/3/4
MMP1/2/3/9/10
TNF-α（TNF+TNFSF14）
OPN（SPP1）
CAV1/2
