# Supplementary material for: Association between fibrosis-related gene polymorphism and long-term allograft outcome in renal transplant recipients
Source: BMC Med Genomics. 2023 Oct 23;16:255. doi: 10.1186/s12920-023-01686-6 (PMC10591404; doi:10.1186/s12920-023-01686-6)
Supplement: Supplementary file 4 — Additional file 4: Table S3. Results of HWE and MAF analysis. [file 12920_2023_1686_MOESM4_ESM.xlsx]

## Sheet: Sheet1
Name	Position	ObsHET	PredHET	HWpval	%Geno	FamTrio	MendErr	MAF	Alleles
rs2810904	92262874	0.266	0.315	0.1069	100	0	0	0.196	C:T
rs2289791	67476952	0.441	0.5	0.1946	100	0	0	0.493	G:T
rs2289790	67476970	0.448	0.5	0.26	100	0	0	0.49	T:C
rs243862	55513623	0.217	0.246	0.2674	100	0	0	0.143	C:T
rs1131243	92149277	0.189	0.215	0.2685	100	0	0	0.122	C:T
rs2289261	67457485	0.531	0.479	0.2783	100	0	0	0.399	G:C
rs2250889	44642406	0.35	0.39	0.2829	100	0	0	0.266	C:G
rs1061427	67358478	0.378	0.34	0.2887	100	0	0	0.217	G:A
rs1155705	30686414	0.406	0.45	0.2936	100	0	0	0.343	G:A
rs1132896	55519535	0.266	0.298	0.2962	100	0	0	0.182	G:C
rs243849	55523705	0.301	0.336	0.298	100	0	0	0.213	C:T
rs1805110	92327045	0.434	0.479	0.3107	100	0	0	0.399	G:A
rs1805109	92327126	0.434	0.479	0.3107	100	0	0	0.399	C:T
rs1030868	55516767	0.399	0.439	0.3411	100	0	0	0.325	G:A
rs7179893	67459013	0.49	0.446	0.3478	100	0	0	0.336	C:T
rs2274755	44639692	0.252	0.279	0.3481	100	0	0	0.168	G:T
rs2236416	44640575	0.252	0.279	0.3481	100	0	0	0.168	A:G
rs17577	44643111	0.252	0.279	0.3481	100	0	0	0.168	G:A
rs13925	44644965	0.252	0.279	0.3481	100	0	0	0.168	G:A
rs243846	55525913	0.448	0.491	0.3495	100	0	0	0.434	C:G
rs243843	55527298	0.448	0.491	0.3495	100	0	0	0.434	A:G
rs243838	55530772	0.308	0.34	0.3535	100	0	0	0.217	G:T
rs3917201	76429555	0.545	0.499	0.3707	100	0	0	0.483	C:T
rs8101047	6665481	0.308	0.279	0.3857	100	0	0	0.168	G:A
rs1477017	55517162	0.406	0.441	0.4098	100	0	0	0.329	A:G
rs2038931	92174415	0.434	0.467	0.4772	100	0	0	0.371	G:A
rs2291668	6669934	0.476	0.441	0.4879	100	0	0	0.329	G:A
rs17576	44640225	0.385	0.412	0.5209	100	0	0	0.29	G:A
rs11640428	55527026	0.385	0.412	0.5209	100	0	0	0.29	A:T
rs2287076	55532458	0.385	0.412	0.5209	100	0	0	0.29	T:C
rs3918254	44640391	0.322	0.298	0.5309	100	0	0	0.182	C:T
rs243835	55536622	0.434	0.463	0.5347	100	0	0	0.364	T:C
rs243834	55536687	0.434	0.463	0.5347	100	0	0	0.364	G:A
rs243832	55539191	0.434	0.463	0.5347	100	0	0	0.364	G:C
rs3917187	76432136	0.531	0.498	0.5525	100	0	0	0.469	C:T
rs14070	55536727	0.371	0.393	0.5915	100	0	0	0.269	C:T
rs1613413	92178260	0.371	0.393	0.5915	100	0	0	0.269	G:A
rs2241717	41854052	0.434	0.459	0.6	100	0	0	0.357	C:A
rs2241716	41854086	0.385	0.406	0.633	100	0	0	0.283	C:T
rs2287074	55527113	0.385	0.406	0.633	100	0	0	0.283	G:A
rs17860949	102650246	0.175	0.16	0.634	100	0	0	0.087	G:A
rs78358369	116166938	0.091	0.099	0.6417	100	0	0	0.052	C:T
rs2270188	116140524	0.364	0.384	0.6449	100	0	0	0.259	T:G
rs4730743	116145957	0.364	0.384	0.6449	100	0	0	0.259	T:A
rs7229678	48577782	0.476	0.499	0.6552	100	0	0	0.483	G:C
rs11728697	88898941	0.476	0.45	0.6653	100	0	0	0.343	C:T
rs2289259	67457850	0.406	0.384	0.68	100	0	0	0.259	G:A
rs2306888	92200382	0.203	0.215	0.6947	100	0	0	0.122	T:C
rs1800470	41858921	0.476	0.496	0.7153	100	0	0	0.455	G:A
rs9509	44645153	0.329	0.311	0.7243	100	0	0	0.192	T:C
rs7544646	2496649	0.476	0.494	0.7394	100	0	0	0.448	C:G
rs11568753	101890227	0.455	0.472	0.7612	100	0	0	0.381	C:T
rs470558	102666316	0.168	0.177	0.7849	100	0	0	0.098	C:T
rs3918251	44638781	0.448	0.463	0.7948	100	0	0	0.364	G:A
rs4754	88902692	0.399	0.412	0.811	100	0	0	0.29	C:T
rs1126616	88903853	0.399	0.412	0.811	100	0	0	0.29	T:C
rs11165376	92200593	0.483	0.498	0.8136	100	0	0	0.465	G:A
rs13969	44642833	0.343	0.327	0.8189	100	0	0	0.206	A:C
rs7515633	2496653	0.483	0.496	0.8333	100	0	0	0.458	A:G
rs12124904	92200597	0.483	0.496	0.8333	100	0	0	0.458	G:A
rs11568778	101900410	0.469	0.481	0.86	100	0	0	0.402	A:G
rs1805113	92177938	0.175	0.182	0.8608	100	0	0	0.101	A:G
rs1750641	92178259	0.462	0.473	0.8669	100	0	0	0.385	T:C
rs11767363	116140275	0.112	0.118	0.8692	100	0	0	0.063	C:T
rs1997623	116165360	0.112	0.118	0.8692	100	0	0	0.063	C:A
rs2742125	116165463	0.112	0.118	0.8692	100	0	0	0.063	C:T
rs2228048	30713842	0.357	0.366	0.8858	100	0	0	0.241	C:T
rs10783002	92195601	0.49	0.5	0.9004	100	0	0	0.497	G:A
rs4870	2488153	0.503	0.491	0.9307	100	0	0	0.434	A:G
rs12123363	92266836	0.105	0.099	1	100	0	0	0.052	C:T
rs117722738	116146127	0.105	0.099	1	100	0	0	0.052	C:T
rs79845319	44638971	0.112	0.106	1	100	0	0	0.056	A:C
rs470263	102649856	0.112	0.106	1	100	0	0	0.056	T:C
rs344560	6665020	0.126	0.118	1	100	0	0	0.063	C:T
rs17859889	55519701	0.133	0.136	1	100	0	0	0.073	C:T
rs111278338	55519832	0.133	0.136	1	100	0	0	0.073	T:G
rs17859922	55523902	0.133	0.136	1	100	0	0	0.073	G:T
rs11165377	92200634	0.133	0.136	1	100	0	0	0.073	C:T
rs17859975	55531030	0.14	0.142	1	100	0	0	0.077	C:T
rs344558	6670253	0.161	0.16	1	100	0	0	0.087	A:C
rs7524066	92184814	0.161	0.16	1	100	0	0	0.087	G:T
rs1053605	55519607	0.189	0.193	1	100	0	0	0.108	C:T
rs2276767	30732821	0.196	0.199	1	100	0	0	0.112	C:A
rs12599775	55523782	0.245	0.246	1	100	0	0	0.143	G:C
rs2287075	55532120	0.245	0.246	1	100	0	0	0.143	G:A
rs1065080	67457335	0.308	0.306	1	100	0	0	0.189	G:A
rs11165441	92224347	0.357	0.351	1	100	0	0	0.227	G:A
rs284878	92174260	0.378	0.37	1	100	0	0	0.245	G:A
rs171498	55530762	0.399	0.4	1	100	0	0	0.276	G:T
rs3738441	92224067	0.434	0.426	1	100	0	0	0.308	T:C
rs11466512	30713126	0.483	0.475	1	100	0	0	0.388	T:A
rs334354	101908915	0.49	0.485	1	100	0	0	0.413	G:A
rs1805112	92185657	0.49	0.491	1	100	0	0	0.434	T:C
rs2234161	2491205	0.503	0.498	1	100	0	0	0.469	C:T
rs8725	2494785	0.503	0.499	1	100	0	0	0.476	G:A
