# Supplementary material for: Association between fibrosis-related gene polymorphism and long-term allograft outcome in renal transplant recipients
Source: BMC Med Genomics. 2023 Oct 23;16:255. doi: 10.1186/s12920-023-01686-6 (PMC10591404; doi:10.1186/s12920-023-01686-6)
Supplement: Supplementary file 5 — Additional file 5: Table S4. Results of LD analysis. [file 12920_2023_1686_MOESM5_ESM.xlsx]

## Sheet: Sheet1
rs2234161
rs17577
rs111278338
rs13969
rs2742125
rs2287076
rs334354
rs243832
rs12124904
rs243846
rs243849
rs1126616
rs12599775
rs1477017
rs1805109
rs2270188
rs1613413
rs2289790
rs2250889
rs470558
rs1053605
rs1805113
rs1061427
rs7524066
rs1155705
rs7179893
rs3917201
rs2241716
rs2038931
rs344558
rs3917187
rs2228048
rs1800470
rs10783002
rs171498
rs117722738
rs3918251
rs3738441
rs2306888
rs78358369
rs344560
rs470263
rs2810904
rs2241717
rs14070
rs79845319
rs243862
rs17860949
rs11165441
rs1750641
rs2289261
rs1805112
rs11728697
rs8101047
rs2289259
rs2276767
rs2291668
rs11165377
rs11466512
rs12123363
rs1065080
rs1132896
rs7229678
rs1131243
