# Supplementary material for: Association between fibrosis-related gene polymorphism and long-term allograft outcome in renal transplant recipients
Source: BMC Med Genomics. 2023 Oct 23;16:255. doi: 10.1186/s12920-023-01686-6 (PMC10591404; doi:10.1186/s12920-023-01686-6)
Supplement: Supplementary file 6 — Additional file 6: Table S5. The risk score of high-risk group and low-risk group. [file 12920_2023_1686_MOESM6_ESM.xlsx]

## Sheet: Sheet1
姓名	GENDER（1：男性；0：女性）	AGE	rs13969	rs243849	riskScore	group
王正新	1	51	12	42	-23.189	high risk
殷传军	1	47	11	42	-21.955	high risk
郭俊	1	45	11	42	-21.437	high risk
钱晶	1	59	11	22	-21.343	high risk
孙大勇	1	58	12	22	-21.282	high risk
曹永恒	0	43	11	42	-21.127	high risk
宋美芳	1	43	11	42	-20.919	high risk
聂志浩	1	40	12	42	-20.34	high risk
陈春美	1	40	11	42	-20.142	high risk
兰花	1	40	11	42	-20.142	high risk
倪姐	1	39	12	42	-20.081	high risk
沈杰	1	51	12	22	-19.469	high risk
宗克虎	1	36	12	42	-19.304	high risk
王方霞	1	35	11	42	-18.847	high risk
赵九如	1	48	12	22	-18.692	high risk
刘宏刚	1	34	11	42	-18.588	high risk
吴雪芳	1	33	12	42	-18.527	high risk
何云木	1	33	11	42	-18.329	high risk
廖小芳	1	47	11	22	-18.235	high risk
杨飞	1	31	12	42	-18.009	high risk
刘艳梅	1	45	11	22	-17.717	high risk
闵森	1	28	11	44	-17.406	high risk
陈劲草	1	28	12	42	-17.232	high risk
王涛	1	42	11	42	-20.66	high risk
朱格定	1	52	11	22	-19.53	high risk
胡秀玲	0	50	12	22	-19.418	high risk
徐三山	1	37	11	42	-19.365	high risk
张勤	0	35	11	42	-19.055	high risk
成爱华	1	33	11	42	-18.329	high risk
顾中原	1	44	12	22	-17.656	high risk
李瑾	1	49	11	44	-22.845	high risk
王光跃	1	40	11	42	-20.142	high risk
朱雷	1	39	12	42	-20.081	high risk
王忠华	1	50	11	22	-19.012	high risk
胡义垒	1	32	11	42	-18.07	high risk
赵云雷	1	46	11	22	-17.976	high risk
邢献东	0	44	11	22	-17.666	high risk
房明	0	54	12	22	-20.454	high risk
张祎	0	51	11	22	-19.479	high risk
唐莉莉	1	54	11	22	-20.048	high risk
徐余松	1	46	12	44	-22.266	high risk
徐德志	1	48	11	42	-22.214	high risk
徐敏	1	42	11	42	-20.66	high risk
朱巧军	0	36	12	42	-19.512	high risk
周兆俊	1	49	11	22	-18.753	high risk
王智敏	0	46	11	22	-18.184	high risk
包信生	1	29	12	44	-17.863	high risk
李满意	1	45	11	22	-17.717	high risk
王军波	0	29	11	42	-17.501	high risk
李继锋	0	43	11	22	-17.407	high risk
朱芳	0	54	12	42	-24.174	high risk
吴军	1	40	12	42	-20.34	high risk
乔永平	0	39	11	42	-20.091	high risk
刘一政	0	50	12	22	-19.418	high risk
任露	0	27	22	42	-19.161	high risk
刘继玲	1	35	12	42	-19.045	high risk
赵玉龙	1	47	11	22	-18.235	high risk
倪俭生	1	46	12	22	-18.174	high risk
于力	0	44	12	22	-17.864	high risk
周栋	0	43	11	22	-17.407	high risk
陈永珍	1	57	11	44	-24.917	high risk
杜刚伟	1	38	12	42	-19.822	high risk
杨传荣	1	31	12	42	-18.009	high risk
李晶	1	48	11	42	-22.214	high risk
卢泽东	0	54	11	22	-20.256	high risk
陈晨	1	28	22	44	-19.584	high risk
郑蓉	0	54	11	42	-23.976	high risk
李秀梅	0	42	22	42	-23.046	high risk
蔡卓然	1	45	12	42	-21.635	high risk
曹鹏	0	53	12	42	-23.915	high risk
吴琼	1	43	11	22	-17.199	high risk
高鹏	1	42	11	22	-16.94	low risk
朱莉	0	26	11	42	-16.724	low risk
贾红霞	1	41	11	22	-16.681	low risk
刘维军	1	40	12	22	-16.62	low risk
葛韵	1	39	11	22	-16.163	low risk
金善慧	1	39	11	22	-16.163	low risk
张利华	1	39	11	22	-16.163	low risk
宋博文	0	22	12	42	-15.886	low risk
李庆奎	1	37	12	22	-15.843	low risk
朱良武	1	37	11	22	-15.645	low risk
刘永平	1	28	22	22	-15.492	low risk
王世林	1	35	11	22	-15.127	low risk
郑欣	0	34	11	22	-15.076	low risk
张翠红	1	34	11	22	-14.868	low risk
张丽君	1	34	11	22	-14.868	low risk
江燕	1	33	12	22	-14.807	low risk
李六顺	1	33	11	22	-14.609	low risk
赵丛	1	33	11	22	-14.609	low risk
戴学维	1	32	12	22	-14.548	low risk
韩珺	1	32	11	22	-14.35	low risk
李凯	1	32	11	22	-14.35	low risk
俞建学	1	31	11	22	-14.091	low risk
强兰英	1	30	12	22	-14.03	low risk
赵丽	1	30	11	22	-13.832	low risk
汤俊雨	1	29	11	22	-13.573	low risk
卞雪榕	1	27	12	22	-13.253	low risk
魏翔	1	27	11	22	-13.055	low risk
刘怀兄	1	25	12	22	-12.735	low risk
戴云	1	25	11	22	-12.537	low risk
王若凡	1	25	11	22	-12.537	low risk
张敏	1	24	12	22	-12.476	low risk
徐国民	1	24	11	22	-12.278	low risk
彭敏	0	21	12	22	-11.907	low risk
方胜祥	1	22	11	22	-11.76	low risk
袁顺风	1	21	11	22	-11.501	low risk
杨爱霞	0	20	11	22	-11.45	low risk
郑开峰	0	19	12	22	-11.389	low risk
李丹丹	1	17	12	22	-10.663	low risk
王华荣	1	40	11	22	-16.422	low risk
杨雪	1	40	11	22	-16.422	low risk
张锐	0	38	11	22	-16.112	low risk
李月林	1	37	11	22	-15.645	low risk
甘伟	1	35	11	22	-15.127	low risk
王伟伟	1	19	11	42	-14.703	low risk
赵为利	0	27	11	22	-13.263	low risk
嵇江涛	1	43	11	22	-17.199	low risk
马乐乐	1	27	11	44	-17.147	low risk
龚成毅	1	26	11	44	-16.888	low risk
张飞	1	41	12	22	-16.879	low risk
周长荣	0	40	11	22	-16.63	low risk
赵瑞兵	0	38	11	22	-16.112	low risk
顾科俊	0	37	11	22	-15.853	low risk
葛小彬	0	35	11	22	-15.335	low risk
鲁海平	1	34	11	22	-14.868	low risk
张祥青	1	31	12	22	-14.289	low risk
杨信才	1	31	11	22	-14.091	low risk
陈怀国	1	29	11	22	-13.573	low risk
于建军	0	22	11	22	-11.968	low risk
朱俭家	1	22	12	22	-11.958	low risk
李丹	0	31	12	22	-14.497	low risk
孙风保	1	24	11	44	-16.37	low risk
彭皓羽	0	37	11	22	-15.853	low risk
冯超	1	43	11	22	-17.199	low risk
何柏余	0	40	12	22	-16.828	low risk
黄海源	1	26	12	42	-16.714	low risk
潘永成	0	37	12	22	-16.051	low risk
王长和	1	35	12	22	-15.325	low risk
储开兰	1	20	11	22	-11.242	low risk
陈春和	0	10	11	22	-8.86	low risk
王官勇	1	41	12	22	-16.879	low risk
陈双奇	1	27	12	22	-13.253	low risk
蒋建国	1	33	22	22	-16.787	low risk
